# Supplementary material for: Nitrates vs. Other Types of Vasodilators and Clinical Outcomes in Patients with Vasospastic Angina: A Propensity Score-Matched Analysis
Source: J Clin Med. 2022 Jun 7;11(12):3250. doi: 10.3390/jcm11123250 (PMC9225129; doi:10.3390/jcm11123250)
Supplement: Supplementary file 1 [file jcm-11-03250-s001.zip]

Archive with 1 entries (1 files):
- jcm-1690450-supplementary.pdf
